# Supplementary material for: Phytochemical, Antimicrobial, Insect-Repellent, and Molecular Docking Profiles of Gamma-Irradiated Cymbopogon citratus Essential Oil
Source: Microorganisms. 2026 Jun 28;14(7):1417. doi: 10.3390/microorganisms14071417 (PMC13414017; doi:10.3390/microorganisms14071417)
Supplement: Supplementary file 1 [file microorganisms-14-01417-s001.zip]

Archive with 1 entries (1 files):
- microorganisms-4337112-supplementary.pdf
